# Supplementary material for: Influences on Attitudes Regarding COVID-19 Vaccination in Germany
Source: Vaccines (Basel). 2022 Apr 22;10(5):658. doi: 10.3390/vaccines10050658 (PMC9146249; doi:10.3390/vaccines10050658)
Supplement: Supplementary file 1 [file vaccines-10-00658-s001.zip]

Archive with 1 entries (1 files):
- vaccines-1662171-supplementary.pdf
